# Supplementary material for: UvPomt, an O-Methyltransferase Interacting with UvMAT1-1-3, for Regulating Growth, Stress Tolerance, and Virulence in Ustilaginoidea virens
Source: J Fungi (Basel). 2025 May 31;11(6):426. doi: 10.3390/jof11060426 (PMC12194633; doi:10.3390/jof11060426)
Supplement: Supplementary file 1 [file jof-11-00426-s001.zip]

Archive with 2 entries (2 files):
- supplement figure.pdf
- Table S1-S3.xlsx
