# Supplementary material for: UvPomt, an O-Methyltransferase Interacting with UvMAT1-1-3, for Regulating Growth, Stress Tolerance, and Virulence in Ustilaginoidea virens
Source: J Fungi (Basel). 2025 May 31;11(6):426. doi: 10.3390/jof11060426 (PMC12194633; doi:10.3390/jof11060426)
Supplement: Supplementary file 1 [file jof-11-00426-s001.zip › Table S1-S3.xlsx]

## Sheet: Table S1
Table S1. Primers used in this study
Primer	Sequence(5'→3')	Application
UV8b_00301-SGRNA-F1	ACCTGGTCCGCAACGTGACCCGCGCGG	Used for the gene knockout of UvPomt
UV8b_00301-SGRNA-R1	AAACCCGCGCGGGTCACGTTGCGGACC
UV8b_00301-SGRNA-F2	ACCTGGATCACGGACAAGTAGTTGGGG
UV8b_00301-SGRNA-R2	AAACCCCCAACTACTTGTCCGTGATCC
UV8b_00301-SGRNA-F3	ACCTACGGAGATTATAGTGGGCGACGG
UV8b_00301-SGRNA-R3	AAACCCGTCGCCCA CTATAATCTC CGT
UV8b_00301-UF	TTTGCACGCCTGCCGTTCGACGATTATGCTGGCTATAATCCGG
UV8b_00301-UR	GCTCCTTCAATATCATCTTCTGTCGTGACGGAGGAAGCGGG
UV8b_00301-DF	GAGGGCAAAGGAATAGAGTAGTCGGCTGGGCCATCTCC
UV8b_00301-DR	TCGGTACGCGCGGATCTTCCAGAGATTGCTGCTCGCGTTTGTCGT
UV8b_00301-F1	GGTAGGTAGGTGCATGTACGT	Used for detection of UvPomt
UV8b_00301-R1	AAGGGCCTGA CCCGAGTCAT GG
UV8b_00301-F2	CGTCTTCCAGTCCAAGCTGCAC
UV8b_00301-R2	CCTCGTCGGG TCCGCAACGT GAC
HYG1.4F	ACAGAAGATGATATTGAAGGAGC
HYG1.4R	TACTCTATTCCTTTGCCCTCG
tubulinCKF2	TCCTTTCCCTCGTCTTCACT
tubulinCKR2	CATCCATTCCCTCACCAGTA
pKO1-UV8b_00301(Up)-F	AGTTCTTCTGACCCGGGGATCCCGCAAACTCTTCGATCACCGT	Used for the complemented vector for UvPomt
pKO1-UV8b_00301(Up)-R	AGGTTGGTGTGGCCATCCTTCATCGTGACG GAGGAAGCGG GCGCGGACC
pKO1-UV8b_00301(Middle)-F	GGTCCGCGCCCGCTTCCTCCGTCACGATGAAGGATGGCCACACCAACCT
pKO1-UV8b_00301(Middle)-R	CCGTATCCAGGAGATGGCCCAGCCGACCTAGTCGAGCAGTCTGATGAGACT
pKO1-UV8b_00301(Down)-F	AGTCTCATCAGACTGCTCGACTAGGTCGGCTGGGCCATCTCCTGGATACGG
pKO1-UV8b_00301(Down)-R	ACGACGGCCAGTGCCAAGCTTCCGGGATTTTTCTCTCCTGGC
pkD+Uv8b_00301-gfp-F	ATGGCTGGATCCATCCCCGGGATGAAGGATGGCCACACC	Used for the gene localization vector for UvPomt
pkD+Uv8b_00301-gfp-R	CTCGGAGGAGGCCATCCCGGGGTCGAGCAGTCTGATGAG
UvPomt--F	CCAGGCAGGGAATCAGCAATACG	Used for detection for qPCR
UvPomt--R	GCCAGGATCACGGACAAGTAGTTG
UvMAT1-1-3-F	CTTCAGTTTCGTCTTTCCAA
UvMAT1-1-3-R	GGTCACATTCCTCGTCCCAG
UV8b_02207-F	CTGTTGGGAAGGGCGAGAAAG
UV8b_02207-R	GAAGGCGAGGACGAGTTTGG
UV8b_04141-F	AGCGTCTCAGAAGAATGGAACTC
UV8b_04141-R	AATGTCCCAGTCGGTATCAATCC
UV8b_06238-F	AGGTGGTGGTCAGGCTCAAG
UV8b_06238-R	GAAACACGCTGTCCGTCTCC
UV8b_05142-F	GGCTGTTGAGACGAAGGGATG
UV8b_05142-R	TTGGTGGGTGATGAAGAAGAAGG
β-tubulin-F	GGCGTTTACAATGGCACTTC
β-tubulin-R	CGGAACAGTTGACCAAAAGG
BD-UvMAT1-1-3-F	ATGGCCATGGAGGCCGAATTCATGAGACCACGAGTGGAAAT	Used for the construction for Y2H
BD-UvMAT1-1-3-R	CTAGTTATGCGGCCGCTGCAGTCATTCACTCTTATCGACA
AD-00301-F	GTACCAGATTACGCTCATATG ATGAAGGATGGCCACACCA
AD-00301-R	ATGCCCACCCGGGTGGAATTC CTAGTCGAGCAGTCTGATG
pKD-UvMAT1-1-3-gfp-F	ACCACAGCAATGGCTGGATCCATGAGACCACGAGTGGAAAT	Used for the gene localization vector constrction of UvMAT1-1-3
pKD-UvMAT1-1-3-gfp-R	GCCCTTGCTCACCATCCCGGGTTCACTCTTATCGACATTTT

## Sheet: Table S2
Table S2. Stains used in this study
Strain	Genotype	Reference
P1	Wild-type strain of U. virens	Stored in our lab
ΔUvPomt-247	UvPomt deletion mutant of P1	This study
ΔUvPomt-279	UvPomt deletion mutant of P1	This study
ΔUvPomt-323	UvPomt deletion mutant of P1	This study
CΔUvPomt-1	UvPomt complement strain of P1	This study
P1-UvPomt-GFP-1	UvPomt overexpression strain of P1	This study
P1-GFP-1	GFP overexpression strain of P1	This study
P1-UvPomt-GFP/UvMAT1-1-3-RFP	UvPomt and UvMAT1-1-3 overexpression strain of P1	This study
ΔUvMAT1-1-3-40	UvMAT1-1-3 deletion mutant of P1	This study
ΔUvPomt-247-UvMAT1-1-3-GFP	UvMAT1-1-3 overexpression strain of ΔUvPomt-247	This study
P1-UvMAT1-1-3-GFP	UvMAT1-1-3 overexpression strain of P1	This study
ΔUvMAT1-1-3-40-UvPomt-GFP	UvPomt overexpression strain of ΔUvMAT1-1-3-40	This study
P1-UvPomt-GFP	UvPomt overexpression strain of P1	This study

## Sheet: Table S3
Table S3. Plasmids used in this study
Plasmid	Application
pCas9	Construction of gene deletion vector
pMD19	Construction of gene deletion vector
pKO1-NEO	Construction of complemented vector
pKD-GFP	Construction of localization vector
pGADT7	Construction for yeast two hybrid assay
pGBKT7	Construction for yeast two hybrid assay
